# Supplementary material for: Characteristics of intestinal microbiota in preterm infants and the effects of probiotic supplementation on the microbiota
Source: Front Microbiol. 2024 Mar 7;15:1339422. doi: 10.3389/fmicb.2024.1339422 (PMC10956575; doi:10.3389/fmicb.2024.1339422)
Supplement: Supplementary file 1 [file Data_Sheet_1.ZIP]

Archive with 5 entries (4 files):
- D1ú¿relative abundanceú⌐/t_wilcox_otu_table_zcvszy1_zy1vszc1_genus_0.05_t.tar.gz
- D1ú¿relative abundanceú⌐/t_wilcox_otu_table_zcvszy1_zy1vszc1_phylum_0.05_t.tar.gz
- D1ú¿relative abundanceú⌐/top_otu_table_dfdp01_10_genus_group.tar.gz
- D1ú¿relative abundanceú⌐/top_otu_table_dfdp01_10_phylum_group.tar.gz
- D1ú¿relative abundanceú⌐/
