# Supplementary material for: Characteristics of intestinal microbiota in preterm infants and the effects of probiotic supplementation on the microbiota
Source: Front Microbiol. 2024 Mar 7;15:1339422. doi: 10.3389/fmicb.2024.1339422 (PMC10956575; doi:10.3389/fmicb.2024.1339422)
Supplement: Supplementary file 2 [file Data_Sheet_2.ZIP]

Archive with 5 entries (4 files):
- D28ú¿relative abundanceú⌐/t_wilcox_otu_table_T28ysj_T28vsT28P_genus_0.05_t.tar.gz
- D28ú¿relative abundanceú⌐/t_wilcox_otu_table_T28ysj_T28vsT28P_phylum_0.05_t.tar.gz
- D28ú¿relative abundanceú⌐/top_otu_table_T28ysj_10_genus_group.tar.gz
- D28ú¿relative abundanceú⌐/top_otu_table_T28ysj_10_phylum_group.tar.gz
- D28ú¿relative abundanceú⌐/
