# Supplementary material for: Characteristics of intestinal microbiota in preterm infants and the effects of probiotic supplementation on the microbiota
Source: Front Microbiol. 2024 Mar 7;15:1339422. doi: 10.3389/fmicb.2024.1339422 (PMC10956575; doi:10.3389/fmicb.2024.1339422)
Supplement: Supplementary file 3 [file Data_Sheet_3.ZIP]

Archive with 3 entries (2 files):
- Diversity index/alpha_otu_table_chao1.tar.gz
- Diversity index/alpha_otu_table_shannon.tar.gz
- Diversity index/
